# Supplementary material for: Digital Gene Expression Analysis Provides Insight into the Transcript Profile of the Genes Involved in Aporphine Alkaloid Biosynthesis in Lotus (Nelumbo nucifera)
Source: Front Plant Sci. 2017 Jan 31;8:80. doi: 10.3389/fpls.2017.00080 (PMC5281601; doi:10.3389/fpls.2017.00080)
Supplement: Supplementary Table 3 — Pearson's correlation coefficients for three biological replicates at each stage in the two cultivars. [file Table3.XLSX]

## Sheet: Sheet1
Supplementary Table 3 Pearson’s correlation coefficients for three biological replicates at each stage in the two cultivars
	LS1R1	LS1R2	LS1R3	LS2R1	LS2R2	LS2R3	LS3R1	LS3R2	LS3R3	LS4R1	LS4R2	LS4R3	HS1R1	HS1R2	HS1R3	HS2R1	HS2R2	HS2R3	HS3R1	HS3R2	HS3R3	HS4R1	HS4R2	HS4R3
LS1R1	1	0.983	0.977	0.935	0.944	0.905	0.6	0.529	0.543	0.463	0.464	0.481	0.954	0.946	0.667	0.916	0.931	0.94	0.651	0.568	0.551	0.463	0.455	0.467
LS1R2	0.983	1	0.98	0.92	0.926	0.889	0.577	0.51	0.521	0.449	0.449	0.466	0.95	0.945	0.674	0.901	0.913	0.926	0.631	0.549	0.533	0.449	0.441	0.453
LS1R3	0.977	0.98	1	0.898	0.919	0.866	0.551	0.483	0.496	0.432	0.433	0.45	0.946	0.942	0.646	0.879	0.897	0.91	0.603	0.523	0.507	0.43	0.424	0.434
LS2R1	0.935	0.92	0.898	1	0.966	0.971	0.715	0.646	0.659	0.559	0.556	0.575	0.91	0.897	0.664	0.92	0.942	0.941	0.757	0.679	0.661	0.559	0.549	0.562
LS2R2	0.944	0.926	0.919	0.966	1	0.955	0.717	0.638	0.656	0.541	0.54	0.56	0.906	0.888	0.617	0.916	0.948	0.947	0.761	0.68	0.66	0.544	0.537	0.552
LS2R3	0.905	0.889	0.866	0.971	0.955	1	0.737	0.67	0.681	0.567	0.561	0.583	0.883	0.868	0.641	0.9	0.926	0.925	0.779	0.702	0.686	0.564	0.556	0.571
LS3R1	0.6	0.577	0.551	0.715	0.717	0.737	1	0.964	0.978	0.776	0.774	0.788	0.586	0.573	0.481	0.641	0.671	0.655	0.943	0.955	0.949	0.784	0.768	0.781
LS3R2	0.529	0.51	0.483	0.646	0.638	0.67	0.964	1	0.979	0.829	0.825	0.84	0.522	0.513	0.466	0.575	0.6	0.584	0.896	0.94	0.944	0.831	0.817	0.824
LS3R3	0.543	0.521	0.496	0.659	0.656	0.681	0.978	0.979	1	0.813	0.811	0.821	0.532	0.522	0.455	0.585	0.614	0.598	0.915	0.95	0.95	0.819	0.801	0.812
LS4R1	0.463	0.449	0.432	0.559	0.541	0.567	0.776	0.829	0.813	1	0.984	0.986	0.467	0.463	0.493	0.5	0.511	0.497	0.701	0.762	0.766	0.942	0.936	0.928
LS4R2	0.464	0.449	0.433	0.556	0.54	0.561	0.774	0.825	0.811	0.984	1	0.98	0.467	0.461	0.488	0.498	0.51	0.497	0.699	0.76	0.762	0.939	0.935	0.923
LS4R3	0.481	0.466	0.45	0.575	0.56	0.583	0.788	0.84	0.821	0.986	0.98	1	0.483	0.479	0.503	0.518	0.529	0.514	0.716	0.774	0.778	0.944	0.94	0.933
HS1R1	0.954	0.95	0.946	0.91	0.906	0.883	0.586	0.522	0.532	0.467	0.467	0.483	1	0.985	0.73	0.93	0.936	0.948	0.656	0.573	0.559	0.475	0.463	0.476
HS1R2	0.946	0.945	0.942	0.897	0.888	0.868	0.573	0.513	0.522	0.463	0.461	0.479	0.985	1	0.739	0.915	0.919	0.932	0.64	0.561	0.549	0.469	0.458	0.47
HS1R3	0.667	0.674	0.646	0.664	0.617	0.641	0.481	0.466	0.455	0.493	0.488	0.503	0.73	0.739	1	0.707	0.659	0.667	0.516	0.471	0.467	0.486	0.47	0.474
HS2R1	0.916	0.901	0.879	0.92	0.916	0.9	0.641	0.575	0.585	0.5	0.498	0.518	0.93	0.915	0.707	1	0.967	0.964	0.709	0.628	0.611	0.515	0.506	0.52
HS2R2	0.931	0.913	0.897	0.942	0.948	0.926	0.671	0.6	0.614	0.511	0.51	0.529	0.936	0.919	0.659	0.967	1	0.983	0.743	0.658	0.641	0.527	0.517	0.533
HS2R3	0.94	0.926	0.91	0.941	0.947	0.925	0.655	0.584	0.598	0.497	0.497	0.514	0.948	0.932	0.667	0.964	0.983	1	0.729	0.644	0.626	0.512	0.501	0.517
HS3R1	0.651	0.631	0.603	0.757	0.761	0.779	0.943	0.896	0.915	0.701	0.699	0.716	0.656	0.64	0.516	0.709	0.743	0.729	1	0.961	0.951	0.741	0.723	0.742
HS3R2	0.568	0.549	0.523	0.679	0.68	0.702	0.955	0.94	0.95	0.762	0.76	0.774	0.573	0.561	0.471	0.628	0.658	0.644	0.961	1	0.986	0.805	0.789	0.802
HS3R3	0.551	0.533	0.507	0.661	0.66	0.686	0.949	0.944	0.95	0.766	0.762	0.778	0.559	0.549	0.467	0.611	0.641	0.626	0.951	0.986	1	0.807	0.79	0.802
HS4R1	0.463	0.449	0.43	0.559	0.544	0.564	0.784	0.831	0.819	0.942	0.939	0.944	0.475	0.469	0.486	0.515	0.527	0.512	0.741	0.805	0.807	1	0.982	0.977
HS4R2	0.455	0.441	0.424	0.549	0.537	0.556	0.768	0.817	0.801	0.936	0.935	0.94	0.463	0.458	0.47	0.506	0.517	0.501	0.723	0.789	0.79	0.982	1	0.977
HS4R3	0.467	0.453	0.434	0.562	0.552	0.571	0.781	0.824	0.812	0.928	0.923	0.933	0.476	0.47	0.474	0.52	0.533	0.517	0.742	0.802	0.802	0.977	0.977	1
