# Supplementary material for: Digital Gene Expression Analysis Provides Insight into the Transcript Profile of the Genes Involved in Aporphine Alkaloid Biosynthesis in Lotus (Nelumbo nucifera)
Source: Front Plant Sci. 2017 Jan 31;8:80. doi: 10.3389/fpls.2017.00080 (PMC5281601; doi:10.3389/fpls.2017.00080)
Supplement: Supplementary Table 4 — Expression of the genes in the co-expression network. [file Table4.XLSX]

## Sheet: Sheet1
Supplementary Table 4 Expression of the genes in the co-expression network
	LS1	LS2	LS3	LS4	HS1	HS2	HS3	HS4
Methyltransferase
NNU23168	517.956	753.193	353.818	1.56298	304.864	1222.29	1047.08	27.3045
NNU03166	16.9594	23.084	16.0207	0.233523	24.6517	125.47	77.5973	4.56731
NNU03165	97.4124	133.559	46.7102	0.168265	50.6207	199.476	94.4998	4.22936
NNU19035	123.593	131.851	42.6278	1.51305	53.9886	114.657	76.9147	3.68494
NNU15801	373.215	751.234	385.085	221.555	243.5	731.105	848.865	230.958
NNU25948	302.2	419.092	185.392	0.326787	64.1483	274.59	286.996	3.06479
NNU17832	19.3638	12.8828	0.076787	0.0623235	7.87481	15.1802	0.0715077	0.0617882
NNU23605	55.3535	64.8179	8.17454	0.451647	47.7656	52.4217	26.758	0.190936
NNU18705	24.3713	25.2841	13.1158	4.29947	16.3909	19.2575	15.76	4.27191
NNU04690	64.6286	47.5531	9.58374	2.58449	33.235	35.9932	16.6106	2.22923
NNU07912	111.771	144.394	72.6482	9.90224	124.134	136.706	105.926	8.92741
NNU24169	81.6458	94.5485	52.4786	10.5015	41.5805	75.298	81.2415	8.06328
NNU09848	528.395	678.424	237.22	0.463834	133.637	534.197	546.129	0.802902
CYP450
NNU21317	230.301	208.512	89.9409	47.8518	182.084	207.247	117.919	36.8879
NNU20868	8.03187	20.6388	3.27935	1.06033	7.49251	28.5531	21.416	0.238207
NNU12203	45.5586	94.6657	115.617	39.813	19.2378	52.44	128.966	60.8926
NNU12218	74.8096	146.309	73.1858	0.248052	35.7269	142.68	265.789	2.47324
NNU17669	47.2125	41.7619	11.1302	0.212325	21.7669	34.9577	11.3706	0.157486
NNU20422	304.137	402.653	165.309	1.09527	200.408	439.983	774.456	19.2138
NNU07402	80.8375	100.566	85.0741	6.05423	85.0826	99.1501	72.4316	11.9653
NNU03824	138.075	110.843	32.7906	33.609	90.9203	96.8479	36.2732	30.7051
NNU24387	303.968	553.757	589.553	94.4317	138.876	304.788	578.796	134.686
NNU21373	63.7855	219.688	9.77659	0.371047	14.65	202.633	32.4228	0.649401
NNU21372	159.652	149.553	84.6833	50.7849	52.0493	209.831	327.451	27.9973
Oxidoreductases
NNU04336	407.274	391.617	196.038	147.344	264.221	366.918	218.24	193.245
NNU04520	115.181	141.964	72.3388	27.9127	76.819	131.785	102.242	34.0033
NNU08935	303.468	417.466	388.775	5.32357	117.531	290.887	396.144	19.548
NNU17596	26.6016	21.6366	6.37685	1.23638	10.6467	20.165	9.90636	1.81192
NNU05340	199.08	337.476	171.296	0.452644	121.313	397.271	453.385	8.76245
NNU18045	3.39143	3.52006	0.169155	0	0.941742	2.65413	1.15644	0.0461534
NNU26559	59.8903	80.6786	67.0143	28.4636	32.7316	65.7632	86.4843	30.934
NNU10680	111.259	137.158	116.805	35.0552	54.7847	90.5016	171.506	48.2382
Other enzyme
NNU25903	826.666	1183.19	607.697	183.372	510.451	1111.79	629.764	275.29
NNU09156	995.512	1491.26	771.523	234.91	670.613	1414.97	1231.01	289.086
NNU00948	7.72837	8.75426	5.86332	3.43364	5.55154	7.81621	8.36002	3.05063
NNU14081	6.33988	22.15	7.70202	0.436914	11.6429	13.4368	21.098	0.637724
NNU01080	101.775	182.869	155.451	1.3819	92.5888	191.757	209.221	5.51961
NNU22559	127.791	205.421	53.1447	0.274373	48.7959	257.294	283.387	2.73111
NNU15018	0.832554	2.02606	1.59769	0.210037	0.823977	1.59274	2.2437	0.12103
NNU12029	23.97	233.593	79.6915	0.351274	2.30915	129.485	74.666	0.788971
NNU23699	6.46966	9.88615	5.61308	0.290487	4.6209	11.3115	12.9337	0.554949
NNU01031	26.8238	35.0933	33.7636	14.9645	16.0322	31.2463	35.2129	12.7227
NNU22894	1.05718	6.79499	1.40008	0.39626	0.565393	12.0604	5.95003	1.45559
NNU14084	465.361	615.792	249.923	1.36717	199.411	658.182	531.584	18.9419
NNU14090	2.91676	4.2733	1.77168	0.576866	1.40603	1.45467	5.52044	0.90951
NNU19794	0.557144	2.9767	0.723926	0.128555	0	2.19752	2.48632	0.374686
NNU19806	0.557085	4.99456	1.36584	0.211937	0.0256674	3.05804	2.24434	0.336024
NNU15122	37.6333	33.8582	21.4998	4.24694	18.4335	26.4146	46.0691	7.91704
NNU15161	42.7341	48.6783	40.4942	16.537	42.0352	43.3276	52.8478	13.8799
NNU13362	5.44001	10.537	6.72753	1.99588	4.23485	7.30378	8.38058	2.05119
NNU09755	42.1215	72.6126	40.2571	0.313064	16.9658	68.6738	108.044	4.87711
NNU13158	109.939	124.264	76.629	42.9725	76.6356	114.281	102.218	50.3741
NNU21805	576.244	732.848	361.107	97.2224	280.108	571.194	606.325	121.147
NNU18431	5.07505	17.3256	4.86614	0.572818	2.12653	9.96554	14.9639	1.25815
NNU25796	27.3845	82.68	25.1442	3.05063	15.8859	74.7911	46.6628	2.86176
NNU26054	103.391	122.97	76.4677	0.227011	65.4441	184.731	219.326	6.47311
NNU26053	7.92948	10.2154	5.46112	0	6.07761	19.2954	21.6823	0.484304
NNU26383	11.7339	13.7501	13.7051	7.22344	11.3127	15.1024	19.5613	7.74334
NNU18019	344.734	466.013	254.014	63.4332	207.651	380.318	454.277	92.0654
NNU25970	6.1726	13.8281	6.65252	1.87692	5.24801	15.8654	16.5199	2.98912
NNU23536	202.638	311.106	143.679	1.07284	108.012	319.818	428.645	10.7495
NNU24544	1.22872	1.6343	1.0308	0.0976654	0.481715	1.38438	3.02304	0.456085
Protein
NNU07331	211.822	308.628	232.392	171.225	289.185	336.397	279.091	157.609
NNU16190	6.94029	16.5226	10.2308	0	7.20761	14.1648	16.7317	0.0806112
NNU21216	110.782	130.423	84.9879	13.8033	50.6058	84.5737	103.437	11.0582
NNU13619	10.1202	14.7928	10.4978	0.913554	7.78761	13.5464	18.1962	2.60578
NNU25162	64.5347	99.5206	41.0724	2.15966	44.2139	97.6708	82.5476	2.93044
NNU00545	179.145	228.531	213.552	41.5108	161.869	209.828	236.991	56.6849
NNU23109	3.58679	5.12406	3.27387	2.62346	2.80893	5.0242	4.77117	2.66592
NNU21245	6.23493	27.8819	10.8611	0.0872521	1.19811	15.8373	22.7919	0.0325338
NNU11958	14.1318	35.9349	23.4189	2.05554	9.43218	23.8702	43.743	3.00012
NNU03779	31.0293	41.4339	25.4489	0.365001	22.1324	46.5509	38.3379	0.342001
NNU23232	36.1056	42.3272	18.9758	0.0401476	18.1533	37.0528	71.7789	0.901594
NNU04464	3.43971	8.05105	6.84989	0.791669	3.29145	5.32814	8.38759	1.00283
NNU07070	197.496	509.042	73.2159	0.874781	178.163	677.924	538.497	0.363176
NNU20224	92.7631	124.904	76.3611	5.20937	79.9026	118.428	115.701	8.25525
NNU00777	84.8612	101.429	54.0844	8.6231	50.2678	136.198	120.19	15.1989
NNU13459	10.3395	11.8456	5.23606	0.0880819	3.93159	5.69074	16.884	0.29319
NNU13694	523.23	704.687	556.008	2.06598	201.018	523.477	698.993	6.98356
NNU18468	149.861	176.402	121.254	0.545214	70.2091	220.383	339.33	6.73468
NNU26321	99.6669	166.728	132.433	0.601713	58.1715	94.811	233.126	0.830584
Transporter or transcription factor
NNU24933	40.2373	60.2269	41.9753	4.52399	25.3845	47.0853	52.353	5.66405
NNU18819	27.8073	29.0136	12.5767	0.499978	20.8134	40.3646	38.8283	0.629129
NNU16583	14.3952	15.2256	14.9127	8.86147	12.7728	15.8695	17.2933	9.24009
NNU14620	1.30211	2.64207	1.61715	0.119139	0.567486	1.86003	2.33197	0.479372
NNU03769	6.38119	7.0504	5.6861	5.51997	4.47634	9.00043	7.23364	4.3789
NNU26075	3.6019	7.07653	4.67319	0.355836	2.61788	8.09829	8.30546	0.191895
NNU25059	1.94772	2.19251	1.41316	1.01874	1.63206	2.94898	3.55504	0.889252
NNU23932	13.5668	24.5756	18.7573	1.77464	6.40739	18.2232	16.1083	0.0859624
NNU02558	2.04738	6.47081	2.33086	1.71317	0.335073	3.92232	2.68741	0.0959648
